# Supplementary material for: Specific Substrate Activity of Lotus Root Polyphenol Oxidase: Insights from Gaussian-Accelerated Molecular Dynamics and Markov State Models
Source: Int J Mol Sci. 2024 Sep 19;25(18):10074. doi: 10.3390/ijms251810074 (PMC11432685; doi:10.3390/ijms251810074)
Supplement: Supplementary file 1 [file ijms-25-10074-s001.zip]

Archive with 1 entries (1 files):
- ijms-3143223-supplementary.pdf
